# Supplementary material for: Bimodal antagonism of PKA signalling by ARHGAP36
Source: Nat Commun. 2016 Oct 7;7:12963. doi: 10.1038/ncomms12963 (PMC5059767; doi:10.1038/ncomms12963)
Supplement: Supplementary Data 1 — SILAC mass spectrometry identification of K285 ubiquitin on PKAC-Flag [file ncomms12963-s2.xlsx]

## Sheet: evidence
Sequence	Modifications	Modified sequence	GlyGly (K) Probabilities	GlyGly (K)	Oxidation (M)	Leading Proteins	Leading Gene Names	Leading Protein Names	PEP-score	normalized H/L Ratio	Summed Intensity
DNSNLYMVMEYVPGGEMFSHLR	Unmodified	_DNSNLYMVMEYVPGGEMFSHLR_		0	0	P17612-2	PRKACA	cAMP-dependent protein kinase catalytic subunit alpha	NaN	0.74515	7337700
DNSNLYMVMEYVPGGEMFSHLR	Oxidation (M)	_DNSNLYM(ox)VMEYVPGGEMFSHLR_		0	1	P17612-2	PRKACA	cAMP-dependent protein kinase catalytic subunit alpha	5.5524e-07	0.83839	156030000
DNSNLYMVMEYVPGGEMFSHLR	Oxidation (M)	_DNSNLYMVMEYVPGGEM(ox)FSHLR_		0	1	P17612-2	PRKACA	cAMP-dependent protein kinase catalytic subunit alpha	7.6685e-11	0.89105	112240000
DNSNLYMVMEYVPGGEMFSHLR	Unmodified	_DNSNLYMVMEYVPGGEMFSHLR_		0	0	P17612-2	PRKACA	cAMP-dependent protein kinase catalytic subunit alpha	0.0090026	2.3221	67217000
DNSNLYMVMEYVPGGEMFSHLRR	Oxidation (M)	_DNSNLYM(ox)VMEYVPGGEMFSHLRR_		0	1	P17612-2	PRKACA	cAMP-dependent protein kinase catalytic subunit alpha	2.0804e-13	0.64389	73554000
DNSNLYMVMEYVPGGEMFSHLRR	Unmodified	_DNSNLYMVMEYVPGGEMFSHLRR_		0	0	P17612-2	PRKACA	cAMP-dependent protein kinase catalytic subunit alpha	9.8744e-14	0.75268	325440000
FPSHFSSDLK	Unmodified	_FPSHFSSDLK_		0	0	P17612-2	PRKACA	cAMP-dependent protein kinase catalytic subunit alpha	NaN	1.1365	462560000
FPSHFSSDLK	Unmodified	_FPSHFSSDLK_		0	0	P17612-2	PRKACA	cAMP-dependent protein kinase catalytic subunit alpha	0.020568	1.4433	176920000
FYAAQIVLTFEYLHSLDLIYR	Unmodified	_FYAAQIVLTFEYLHSLDLIYR_		0	0	P17612-2	PRKACA	cAMP-dependent protein kinase catalytic subunit alpha	0.00045793	0.41314	45774000
ILQAVNFPFLVK	Unmodified	_ILQAVNFPFLVK_		0	0	P17612-2	PRKACA	cAMP-dependent protein kinase catalytic subunit alpha	4.4453e-06	1.6081	909210000
KVEAPFIPK	Unmodified	_KVEAPFIPK_		0	0	P17612-2	PRKACA	cAMP-dependent protein kinase catalytic subunit alpha	0.00060201	1.5469	4936800000
KVEAPFIPK	Unmodified	_KVEAPFIPK_		0	0	P17612-2	PRKACA	cAMP-dependent protein kinase catalytic subunit alpha	0.0070299	1.5275	232230000
KWESPAQNTAHLDQFER	Unmodified	_KWESPAQNTAHLDQFER_		0	0	P17612-2	PRKACA	cAMP-dependent protein kinase catalytic subunit alpha	NaN	1.1544	383140000
KWESPAQNTAHLDQFER	Unmodified	_KWESPAQNTAHLDQFER_		0	0	P17612-2	PRKACA	cAMP-dependent protein kinase catalytic subunit alpha	2.8282e-47	1.1806	2143400000
KWESPAQNTAHLDQFER	Unmodified	_KWESPAQNTAHLDQFER_		0	0	P17612-2	PRKACA	cAMP-dependent protein kinase catalytic subunit alpha	9.6208e-38	1.1852	363620000
QIEHTLNEK	Unmodified	_QIEHTLNEK_		0	0	P17612-2	PRKACA	cAMP-dependent protein kinase catalytic subunit alpha	1.053e-24	1.7662	346030000
RFGNLKNGVNDIK	GlyGly (K)	_RFGNLK(gl)NGVNDIK_	RFGNLK(0.991)NGVNDIK(0.009)	1	0	P17612-2	PRKACA	cAMP-dependent protein kinase catalytic subunit alpha	1.4652e-05	0.068768	153230000
RILQAVNFPFLVK	Unmodified	_RILQAVNFPFLVK_		0	0	P17612-2	PRKACA	cAMP-dependent protein kinase catalytic subunit alpha	7.023e-08	1.1772	1019000000
RILQAVNFPFLVK	Unmodified	_RILQAVNFPFLVK_		0	0	P17612-2	PRKACA	cAMP-dependent protein kinase catalytic subunit alpha	9.7334e-12	1.1854	2742400000
TLGTGSFGR	Unmodified	_TLGTGSFGR_		0	0	P17612-2	PRKACA	cAMP-dependent protein kinase catalytic subunit alpha	0.00022075	1.0092	3109300000
VEAPFIPK	Unmodified	_VEAPFIPK_		0	0	P17612-2	PRKACA	cAMP-dependent protein kinase catalytic subunit alpha	0.0093059	1.5998	444070000
VRFPSHFSSDLK	Unmodified	_VRFPSHFSSDLK_		0	0	P17612-2	PRKACA	cAMP-dependent protein kinase catalytic subunit alpha	6.8974e-12	1.1067	2029300000
VRFPSHFSSDLK	Unmodified	_VRFPSHFSSDLK_		0	0	P17612-2	PRKACA	cAMP-dependent protein kinase catalytic subunit alpha	1.0547e-07	1.1526	2372000000
VRFPSHFSSDLK	Unmodified	_VRFPSHFSSDLK_		0	0	P17612-2	PRKACA	cAMP-dependent protein kinase catalytic subunit alpha	0.0095199	1.3788	312320000
WESPAQNTAHLDQFER	Unmodified	_WESPAQNTAHLDQFER_		0	0	P17612-2	PRKACA	cAMP-dependent protein kinase catalytic subunit alpha	2.8594e-11	0.81369	237470000
WESPAQNTAHLDQFER	Unmodified	_WESPAQNTAHLDQFER_		0	0	P17612-2	PRKACA	cAMP-dependent protein kinase catalytic subunit alpha	0.0033542	0.89307	76866000
WFATTDWIAIYQR	Unmodified	_WFATTDWIAIYQR_		0	0	P17612-2	PRKACA	cAMP-dependent protein kinase catalytic subunit alpha	0.040637	2.1088	20815000
